# Supplementary material for: Bonding Performance of Etch-and-Rinse and Universal Adhesives for Metal Bracket Fixation: An In Vitro Mechanical and SEM Study
Source: Biomedicines. 2026 May 20;14(5):1157. doi: 10.3390/biomedicines14051157 (PMC13204891; doi:10.3390/biomedicines14051157)
Supplement: Supplementary file 1 [file biomedicines-14-01157-s001.zip]

Archive with 1 entries (1 files):
- biomedicines-4186067-supplementary.pdf
